# Supplementary material for: Areas with High Hazard Potential for Autochthonous Transmission of Aedes albopictus-Associated Arboviruses in Germany
Source: Int J Environ Res Public Health. 2018 Jun 15;15(6):1270. doi: 10.3390/ijerph15061270 (PMC6025521; doi:10.3390/ijerph15061270)
Supplement: Supplementary file 1 [file ijerph-15-01270-s001.zip]

Archive with 3 entries (3 files):
- Figure_S1.pdf
- Figure_S2.pdf
- Table_S1.xlsx
